# Supplementary material for: Construction of Fluorescent Immunosensor Quenchbody to Detect His-Tagged Recombinant Proteins Produced in Bioprocess
Source: Sensors (Basel). 2021 Jul 22;21(15):4993. doi: 10.3390/s21154993 (PMC8347774; doi:10.3390/s21154993)
Supplement: Supplementary file 1 [file sensors-21-04993-s001.zip]

Archive with 1 entries (1 files):
- sensors-1298323-supplementary.pdf
